# Supplementary material for: Computational Identification and Analysis of Ubiquinone-Binding Proteins
Source: Cells. 2020 Feb 24;9(2):520. doi: 10.3390/cells9020520 (PMC7072731; doi:10.3390/cells9020520)
Supplement: Supplementary file 1 [file cells-09-00520-s001.zip]

Archive with 7 entries (6 files):
- SupplementaryMaterials/1.BenchmarkDatasets.zip
- SupplementaryMaterials/2.CaseStudies.zip
- SupplementaryMaterials/3.BindingDomain.zip
- SupplementaryMaterials/4.Distribution.zip
- SupplementaryMaterials/5.GeneOntology.zip
- SupplementaryMaterials/6.KEGG.zip
- SupplementaryMaterials/
